# Supplementary material for: Cystic Echinococcosis in the Early 2020s: A Review
Source: Trop Med Infect Dis. 2024 Jan 31;9(2):36. doi: 10.3390/tropicalmed9020036 (PMC10891927; doi:10.3390/tropicalmed9020036)
Supplement: Supplementary file 1 [file tropicalmed-09-00036-s001.zip]

Archive with 3 entries (3 files):
- Supplementary_File_S1_Guidelines.xlsx
- Supplementary_File_S2_Database_search_Results.xlsx
- Supplementary_File_S3.xlsx
