# Supplementary material for: Cystic Echinococcosis in the Early 2020s: A Review
Source: Trop Med Infect Dis. 2024 Jan 31;9(2):36. doi: 10.3390/tropicalmed9020036 (PMC10891927; doi:10.3390/tropicalmed9020036)
Supplement: Supplementary file 1 [file tropicalmed-09-00036-s001.zip › Supplementary_File_S1_Guidelines.xlsx]

## Sheet: Guidelines
Continent	Guidelines	Comment	Link
South America
	Argentina	Mentioned in the manuscript, not included in the bibliography.	https://iris.paho.org/handle/10665.2/49043
	Brazil	Mentions cystic echinococcosis in internal documents, but guidlines or control protocols do not exist.	https://www.gov.br/agricultura/pt-br/assuntos/sanidade-animal-e-vegetal/saude-animal/epidemiologia/ingles/Segundosemestre2019OIEIngles_T.pdf/view
	Chile	National Public Health Agency under WHO jurisdiction. They follow the WHO's guidelines on the topic.
Asia
	Mongolia	Mentioned in the manuscript. Attempts made towards surveillance and control of cystic echinococcosis. There are no online guidelines regarding the management of cystic echinococcosis, but they carry out surveillance following WOAH and WHO recommendations. One of the countries actively participating towards achieving the WHO's world-map targets.
	China	Mentions national programes focused on the control and prevention of cystic echinococcosis and studies cite guidelines, but they are not accesible as of november 2023. Literature also mentions that control and prevention programes are conducted following WHO guidelines.
	Japan	Guidelines are not readily available. The National Public Health Agency has issued a report adressing echinococcosis in Japan between 1999-2018, the report being the first one on the topic since 1999. Management of patients with echinococcosis is done following WHO standards, as identified in the references of several case-reports.	https://www.niid.go.jp/niid/en/iasr-vol33-e/865-iasr/8695-469te.html
	India	Guideline available, following WHO standards.	https://ncdc.mohfw.gov.in/WriteReadData/l892s/File618.pdf
	South Korea	Guideline available in Korean, but not in English. Follows WHO standards and implements a One Health approach.
	Pakistan	Echinococcosis is not documented at a national level. No guidelines are available on the topic of echinococcosis. Global Health Security evaluation added.	https://www.ghsindex.org/wp-content/uploads/2021/12/Pakistan.pdf
	Uzbekistan	Echinococcosis is not documented at a national level. No guidelines are available on the topic of echinococcosis. Global Health Security evaluation added.	https://www.ghsindex.org/wp-content/uploads/2021/12/Uzbekistan.pdf
Middle East
	Iran	Measures regarding prevention and control are being implemented at a national level. No guidelines are available on the topic of echinococcosis. Global Health Security evaluation added.	https://www.ghsindex.org/wp-content/uploads/2021/12/Iran.pdf
Africa
	Egipt	Echinococcosis is not documented at a national level. No guidelines are available on the topic of echinococcosis. Global Health Security evaluation added.	https://www.ghsindex.org/wp-content/uploads/2021/12/Egypt.pdf
	Kenya	Echinococcosis is not documented at a national level. No guidelines are available on the topic of echinococcosis. A study (before 2000) mentioned that the prevalence of echinococcosis in Kenya was the highest in the world. Global Health Security evaluation added.	https://www.ghsindex.org/wp-content/uploads/2021/12/Kenya.pdf
	Somalia	Echinococcosis is not documented at a national level. No guidelines are available on the topic of echinococcosis. Global Health Security evaluation added.	https://www.ghsindex.org/wp-content/uploads/2021/12/Somalia.pdf
	Tanzania	Protocols are implemented focused on the prevention and control of zoonotic diseases through WHO. No guidelines are available on the topic of echinococcosis. Global Health Security evaluation added.	https://www.ghsindex.org/wp-content/uploads/2021/12/Tanzania.pdf
	South Africa	National surveillance program focused on the prevention and control of zoonotic diseases. No guidelines are available on the topic of echinococcosis. The document that was referenced as the foundation in this context was added.	https://www.gov.za/documents/animal-diseases-act-12-mar-2015-1128
Australia
	Australia	Guideline available, following WHO standards.	https://www.business.qld.gov.au/industries/farms-fishing-forestry/agriculture/biosecurity/animals/diseases/guide/hydatid-disease
		Guideline available, following WHO standards.	https://www.health.vic.gov.au/infectious-diseases/hydatid-disease-echinococcosis
