# Supplementary material for: Cystic Echinococcosis in the Early 2020s: A Review
Source: Trop Med Infect Dis. 2024 Jan 31;9(2):36. doi: 10.3390/tropicalmed9020036 (PMC10891927; doi:10.3390/tropicalmed9020036)
Supplement: Supplementary file 1 [file tropicalmed-09-00036-s001.zip › Supplementary_File_S2_Database_search_Results.xlsx]

## Sheet: Sheet1
Index	Title	DOI/LINK/PMID	Type of paper	Comment
1	Expert Consensus for the Diagnosis and Treatment of Cystic and Alveolar Echinococcosis in Humans.	doi:10.1016/j.actatropica.2009.11.001	Review	Landmark paper on the topic of CE diagnosis, treatment, and control
2	Echinococcosis	https://www.woah.org/en/disease/echinococcosis	Guideline	WOAH guideline regarding CE
3	WHO/OIE Manual on Echinococcosis in Humans and Animals A Public Health Problem of Global Concern	https://www.who.int/publications-detail-redirect/929044522X	Guideline	WHO guideline regarding CE
4	Echinococcus Granulosus Infection: Clinical Presentation, Medical Treatment and Outcome	doi:10.1007/s00423-003-0418-y	Review	Diagnosis (US) and treatment of CE
6	Reinventing the Wheel of Echinococcus Granulosus Sensu Lato Transmission to Humans.	doi:10.1016/j.pt.2020.02.004	Review Research support	Prevention and control
8	Clinical and parasitologic specifics of echinococcosis in children and teenagers: 68 cases	PMID: 17300027	Case series	Romanian experience regarding CE diagnosis
11	Surgical Approaches to Hepatic Hydatidosis Ranging from Partial Cystectomy to Liver Transplantation.	doi:10.14701/ahbps.2018.22.3.208	Review	Treatment options of CE
12	Case Report: Rare Presentation of Multivisceral Echinococcosis	doi: 10.4269/ajtmh.18-0673.	Case report	Rare presentation of multivisceral CE
14	Serology for the diagnosis of human hepatic cystic echinococcosis and its relation with cyst staging: A systematic review of the literature with meta-analysis	doi: 10.1371/journal.pntd.0009370	Meta-Analysis Research support	Cyst staging and serology diagnosis
15	Prevalence of Abdominal Cystic Echinococcosis in Rural Bulgaria, Romania, and Turkey: A Cross-Sectional, Ultrasound-Based, Population Study from the HERACLES Project	doi:10.1016/S1473-3099(18)30221-4	Research support	Cross-sectional, ultrasound-based, population study from the HERACLES project. Diagnosis, epidemiological.
18	Taxonomy and Molecular Epidemiology of Echinococcus Granulosus Sensu Lato.	doi:10.1016/j.vetpar.2015.07.035	Research support	Taxonomy and molecular epidemiology of Echinococcus granulosus sensu lato. Epidemiological.
24	The Present Situation of Echinococcosis in Europe	doi: 10.1016/j.parint.2005.11.028	Review	Prevalence rates of CE within Europe. Epidemiological.
25	The Molecular Epidemiology of Echinococcus Infections	doi:10.3390/pathogens9060453	Review	Taxonomy and molecular epidemiology of Echinococcus granulosus
26	NCBI Taxonomy: A Comprehensive Update on Curation, Resources and Tools.	doi:10.1093/database/baaa062	Database	NCBI database - Taxonomy
27	Echinococcosis: Advances in the 21st Century	doi:10.1128/CMR.00075-18.	Review Research support	Comprehensive review on the topic of CE management. Worldwide CE epidemiology
28	Epidemiological Distribution of Echinococcus Granulosus s.l. Infection in Human and Domestic Animal Hosts in European Mediterranean and Balkan Countries: A Systematic Review	doi:10.1371/journal.pntd.0008519	Meta-Analysis Research support	Epidemiological perspective on CE, Europe
29	The Taxonomy, Phylogeny and Transmission of Echinococcus	doi:10.1016/j.exppara.2008.04.016	Review	Taxonomy
30	Hydatid Disease in the Turkana District of Kenya	doi:10.1080/00034983.1988.11812256	Research support	Epidemiological perspective on CE, Kenya + management of the disease
31	Infection of Dogs with Echinococcus Granulosus: Causes and Consequences in an Hyperendemic Area	doi:10.1186/s13071-015-0832-3	Research support	Epidemiological perspective (focused both on incidence and prevalence), Tunisia
32	Prevention, C.-C. for D.C. and CDC - Echinococcosis	https://www.cdc.gov/parasites/echinococcosis/index.html	Guideline	CDC guideline on CE
33	Hydatid Disease: Research and Control in Turkana, Kenya. 1. Epidemiological Observations	doi:10.1016/0035-9203(86)90001-5	Research support	Epidemiological perspective on Kenya. Study indicated that in 1986 the highest reported CE prevalence worldwide was in Kenya (5-10%)
34	Pastoralists and Hydatid Disease: An Ultrasound Scanning Prevalence Survey in East Africa.	doi:10.1016/0035-9203(89)90664-0.	Research support	Epidemiological perspective on CE, East Africa (Kenya, Sudan, Ethiopia, Tanzania)
35	Cystic Echinococcosis in Turkana, Kenya: The Role of Cross-Sectional Screening Surveys in Assessing the Prevalence of Human Infection.	doi:10.4269/ajtmh.16-0643	Comparative study	On the evolution of prevalence, emphasizing control and prevention measures. Epidemiological
36	Global Distribution of Alveolar and Cystic Echinococcosis	doi:10.1016/bs.apar.2016.11.001	Review	Exhaustive work on the topic of global distribution of CE. Epidemiological
37	New Records of the Occurrence of the Hydatid Tapeworm, Echinococcus Granulosus, in Central and South Mississippi.	1957	Research support	One of the oldest studies covering the topic (1957) in Central South Mississippi
38	Epidemiology of Echinococcosis	doi:10.1007/s00423-003-0413-3	Review	Epidemiological data
39	A. Prevalence Rate and Risk Factors of Human Cystic Echinococcosis: A Cross-Sectional, Community-Based, Abdominal Ultrasound Study in Rural and Urban North-Central Chile.	doi:10.1371/journal.pntd.0010280	Research support	First Cross-Sectional, Community-Based, Abdominal Ultrasound Study from Chile focused on epidemiology, control, and prevention.
40	Watch-and-Wait Approach for Inactive Echinococcal Cysts: Scoping Review Update since the Issue of the WHO-IWGE Expert Consensus and Current Perspectives	doi:10.1097/QCO.0000000000000943	Review Research support	Watch and wait approach when dealing with CE. Prevalence rate studied worldwide. Treatment, epidemiological.
41	Immunological Responses and Potency of the EG95NC− Recombinant Sheep Vaccine against Cystic Echinococcosis.	doi:10.1016/j.parint.2020.102149	Research support	On the efficiency of the EG95NC vaccine towards prevention and control of CE
42	Protection against Cystic Echinococcosis in Sheep Using an Escherichia Coli-Expressed Recombinant Antigen (EG95) as a Bacterin.	doi:10.1017/S0031182022001457	Research support	On the efficiency of the EG95NC vaccine towards prevention and control of CE
43	Serological Investigations in Nigeria for Anthropozoonoses in Human Sera: Brucellosis, Echinococcosis, Toxoplasmosis, Chlamydial Diseases, Listeriosis, Rickettsiosis (Coxiella Burneti and Rickettsia Conori)	1987	Research support	Study to determine seroprevalence. Last one conducted in Nigeria to date. Epidemiological
44	Review of Cystic Echinococcosis in Nigeria: A Story of Neglect.	doi:10.2478/s11686-019-00124-x	Review	Focused on the necessity of proper control and prevention methods in Nigeria
45	Epidemiological Factors Associated with Human Cystic Echinococcosis: A Semi-Structured Questionnaire from a Large Population-Based Ultrasound Cross-Sectional Study in Eastern Europe and Turkey.	doi:10.1186/s13071-019-3634-1	Original article Research support	Epidemiological data
46	Albendazole Associated to Surgery or Minimally Invasive Procedures for Hydatid Disease--How Much and How Long.	PMID: 22480110	Review	Focused on the efficacy of surgery and minimally invasive procedures of patients with CE. Romanian experience. Treatment
47	Watch and Wait Approach for Inactive Echinococcal Cyst of the Liver: An Update	doi:10.4269/ajtmh.18-0164	Research support	Watch and wait approach when dealing with CE. Treatment
48	Pancreatic Echinococcosis	doi:10.4103/2229-5070.122147	Case study	Treatment and diagnosis options of CE.
49	Cystic and Alveolar Echinococcosis: Successes and Continuing Challenges	doi:10.1371/journal.pntd.0005477	Review	Treatment and diagnosis options of CE. ± Prevention and control.
50	New World's Old Disease: Cardiac Hydatid Disease and Surgical Principles	doi:10.5830/CVJA-2017-006	Case study	Treatment and diagnosis options of CE.
51	Cystic Echinococcosis: A Neglected Disease at Usual and Unusual Locations	doi:10.4103/tp.TP_55_16	Case study	Treatment and diagnosis options of CE.
52	Pulmonary Hydatid Cyst: Review of Literature	doi:10.4103/jfmpc.jfmpc_624_19	Review	Treatment and diagnosis options of CE.
53	Unusual Hydatid Cysts: Cardiac and Pelvic-Ilio Femoral Hydatid Cyst Case Reports and Literature Review	doi:10.21470/1678-9741-2019-0153	Review Case study	Treatment and diagnosis options of CE.
54	Diagnosis, Treatment and Misdiagnosis Analysis of 28 Cases of Central Nervous System Echinococcosis	doi:10.1186/s41016-021-00248-y	Case study	Treatment and diagnosis options of CE. ± Prevention and control.
55	Hydatid Disease of the Brain and Spine	doi:10.1007/s00381-022-05770-7	Review	Treatment and diagnosis options of CE. ± Prevention and control.
56	Clinical study of the efficacy of albendazole treatment in human hydatidosis	PMID: 9462951	Original article Research support	Study focused on the efficacy of chemotherapy of patients with CE. Romanian experience. Treatment
57	Update on Treatment for Cystic Echinococcosis of the Liver	doi:10.1007/s40506-016-0079-3	Review	Focused on the treatment of CE
58	New Options in the Management of Cystic Echinococcosis - A Single Centre Experience Using Minimally Invasive Techniques.	doi:10.21614/chirurgia.113.4.486	Review Research support	Focused on PAIR / minimally invasive techniques. Treatment
59	Diagnosis and Percutaneous Treatment of Soft-Tissue Hydatid Cysts	doi:10.1007/s00270-006-0153-1	Case series	Diagnosis and treatment
60	Final Report Summary - HERACLES	https://cordis.europa.eu/project/id/602051/reporting		HERACLES project report
61	HERACLES	http://www.heracles-fp7.eu/background.html	Website	HERACLES project website
62	Achievements of the HERACLES Project on Cystic Echinococcosis	doi:10.1016/j.pt.2019.10.009	Review Research support	HERACLES project summary of deliverables
63	The First Meeting of the European Register of Cystic Echinococcosis (ERCE)	doi:10.1186/s13071-016-1532-3	Research support	European Register of Cystic Echinococcosis Prevention Control
64	Ultrasound and Cystic Echinococcosis	doi:10.1055/a-0650-3807	Review	Diagnosis control
65	Cystic Echinococcosis	doi:10.1128/JCM.02420-15	Review Research support	Aspects of the epidemiology, clinical manifestations, and diagnosis of cystic echinococcosis
66	Rapid Diagnosis tests for the serodiagnosis of human cystic echinococcosis	doi: 10.1007/s13149-017-0548-z	Review	Rapid diagnosis tests (RDT)
67	Evaluation of the Recombinant Antigens B2t and 2B2t, Compared with Hydatid Fluid, in IgG-ELISA and Immunostrips for the Diagnosis and Follow up of CE Patients	doi:10.1371/journal.pntd.0006741	Comparative study Evaluation Study Research support	New diagnosis options
68	Structural and ImmunoDiagnosis Characterization of Synthetic Antigen B Subunits From Echinococcus Granulosus and Their Evaluation as Target Antigens for Cyst Viability Assessment	doi:10.1093/cid/cix1006.	Research support	New diagnosis options
69	Preliminary Assessment of the Diagnosis Performances of a New Rapid Diagnosis Test for the Serodiagnosis of Human Cystic Echinococcosis.	doi:10.1016/j.diagmicrobio.2018.04.007	Review	RDT
70	Isolation and Characterization of Exosomes Derived from Fertile Sheep Hydatid Cysts	doi:10.1016/j.vetpar.2017.01.022	Original article	Epidemiological
71	Genetic Diversity of Echinococcus Granulosus Sensu Stricto in Sardinia (Italy)	doi:10.1016/j.parint.2020.102120	Original article	Epidemiological
72	Influencing the Serological Response in Hepatic Echinococcus Granulosus Infection	doi:10.4269/ajtmh.15-0219	Research support	Serological responses as assessed by commercial tests depend on CE cyst activity, size and number, and time from treatment.
73	Comparison of the Diagnosis Accuracy of Three Rapid Tests for the Serodiagnosis of Hepatic Cystic Echinococcosis in Humans.	doi:10.1371/journal.pntd.0004444.	Comparative Study Research support	RDTs Diagnosis
74	Role of microRNAs in Host Defense against Echinococcus Granulosus Infection: A Preliminary Assessment.	doi:10.1007/s12026-018-9041-4	Research support	The high expression of these miRNAs in patients with active cysts suggests their role in a specific host immune response against the infection. Diagnosis
75	Proteomic Analysis of Plasma Exosomes from Cystic Echinococcosis Patients Provides in Vivo Support for Distinct Immune Response Profiles in Active vs Inactive Infection and Suggests Potential Biomarkers	doi:10.1371/journal.pntd.0008586	Research support	The Src family kinases Src and Lyn, and the immune-suppressive cytokine TGF-β in active CE, and Cdc42 in inactive CE. The Src and Lyn Kinases were confirmed as potential markers of active CE in totally independent plasma pools. Diagnosis
76	The Sodium Salt of the Enantiomers of Ricobendazole: Preparation, Solubility and Chiroptical Properties	doi:10.1016/j.jpba.2017.01.057	Original article Research support	New treatment option identified
77	Salts of Compounds Having a Benzimidazolic Structure, Uses and Process for the Preparation Thereof 2017		Patent	New treatment option identified
78	Progress in the Pharmacological Treatment of Human Cystic and Alveolar Echinococcosis: Compounds and Therapeutic Targets.	doi:10.1371/journal.pntd.0006422	Research support	New treatment option identified
79	Efficacy of Novel Albendazole Salt Formulations against Secondary Cystic Echinococcosis in Experimentally Infected Mice	doi:10.1017/S0031182020001225	Research support	New treatment option identified
80	Final Report of the MEME Project	doi:10.5281/zenodo.7357984		MEmE project report
81	MEmE: Multi-Centre Study on Echinococcus Multilocularis and Echinococcus Granulosus s.l. in Europe: Development and Harmonisation of Diagnosis Methods in the Food Chain.	https://onehealthejp.eu/projects/emerging-threats/jrp-meme	Website	MEmE project website
82	Unveiling the Incidences and Trends of the Neglected Zoonosis Cystic Echinococcosis in Europe: A Systematic Review from the MEmE Project	doi:10.1016/S1473-3099(22)00638-7	Systematic review	Systematic review regarding incidence and trends of CE distribution in Europe
83	SOPs for Sampling in Matrices Shared within the Consortium	doi:10.5281/zenodo.4455196	Guideline	Standard operating procedures Guideline
84	A Multiplex PCR for the Simultaneous Detection and Genotyping of the Echinococcus Granulosus Complex	doi:10.1371/journal.pntd.0002017	Evaluation Study Research Support	Novel diagnosis methods
85	Identification of Taeniid Eggs in the Faeces from Carnivores Based on Multiplex PCR Using Targets in Mitochondrial DNA.	doi:10.1017/S0031182007002235	Research support	Novel diagnosis methods
86	Deliverable D-JRP22-WP3.3REPORT ON SEQUENCING OF SAMPLES USING RSE AND NGS (MEME WP3-T3).	doi:10.5281/zenodo.7437047	Research support	Epidemiological
87	D-JRP18-WP3.7. Prevalence of Em/Eg in Dogs from Selected Geographical Areas (MEME WP3-T7)	doi:10.5281/zenodo.7448150	Research support	Epidemiological prevention control
88	Prevalence and Risk Factors Associated with Human Cystic Echinococcosis in Rural Areas, Mongolia.	doi:10.1371/journal.pone.0235399	Research support	Epidemiological study adressing the rural areas of Mongolia
89	Serosurvey of Cystic Echinococcosis and Related Risk Factors for Infection in Fars Province, Southern Iran: A Population-Based Study.	doi:10.1155/2022/3709694	Original Article	Population-based study adressing the Fars province of Southern Iran
90	Seroprevalence of Human Hydatid Cyst: A Cross Sectional Study in a Rural Areas of Zahedan, Southeastern Iran.	doi:10.17420/ap6704.385	Original Article	Cross-sectional study adressing the rural areas of Zahedan, Southern Iran
91	Past and Present of Cystic Echinococcosis in Bolivia.	doi:10.1371/journal.pntd.0009426	Review Research support	Epidemiological study adressing Bolivia
92	Proyecto de Fortalecimiento de La Cooperación Técnica Entre Uruguay y Bolivia Para Mejorar El Control de La Hidatidosis En Bolivia		Guidelines	The manner in which prevention and control was aproached in Bolivia.
93	Ultrasound and Risk Survey Evidence for Cystic Echinococcosis in La Rioja Province, Argentina.	doi:10.4269/ajtmh.20-1505	Original Article	Prevention and control
94	Pilot Field Trial of the EG95 Vaccine Against Ovine Cystic Echinococcosis in Rio Negro, Argentina: Second Study of Impact.	doi:10.1371/journal.pntd.0004134	Clinical Trial Research support	Efficacy of the EG95 vaccine in Argentina. Prevention
95	Current Situation and Future Prospects of Echinococcus Granulosus Vaccine Candidates: A Systematic Review.	doi:10.1111/tbed.13772	Systematic Review	Prevention and control
96	A One-Health Evaluation of the Burden of Cystic Echinococcosis and Its Prevention Costs: Case Study from a Hypo-Endemic Area in Italy.	doi:10.1016/j.onehlt.2021.100320	Case study	Prevention and control
97	One Health Basics | One Health | CDC	https://www.cdc.gov/onehealth/basics/index.html	Website	One-Health. Prevention and control
98	Update on Progress on Cystic Echinococcosis Control in Mongolia	https://www.who.int/news/item/01-06-2020-update-on-progress-on-cystic-echinococcosis-control-in-mongolia	Website	Prevention and control
99	The Probitas Foundation	https://www.fundacionprobitas.org/en/home	Website	Contributing to the control of CE in the Americas. Diagnosis
100	Echinococcosis	https://www.who.int/news-room/fact-sheets/detail/echinococcosis (accessed on 6 November 2023)	Website	WHO fact-sheet. Control
101	Prevention and Control of Hydatidosis at Local Level: South American Initiative for the Control and Surveillance of Cystic Echinococcosis/Hydatidosis - PAHO/WHO | Pan American Health Organization	https://www.paho.org/en/documents/prevention-and-control-hydatidosis-local-level-south-american-initiative-control-and	Website	Contributing to the control of CE in the Americas
		Number of studies included	89	Studies adressing Epidemiology	20
		Reviews	27	Studies adressing Diagnosis	25
		Systematic reviews	2	Studies adressing Treatment	22
		Meta-analyses	2	Studies adressing Prevention and Control	21
		Research support	39
		Comparative/Evaluation/Case Study	10
		Clinical trial	1
		Guidelines	5
