# Supplementary material for: Cystic Echinococcosis in the Early 2020s: A Review
Source: Trop Med Infect Dis. 2024 Jan 31;9(2):36. doi: 10.3390/tropicalmed9020036 (PMC10891927; doi:10.3390/tropicalmed9020036)
Supplement: Supplementary file 1 [file tropicalmed-09-00036-s001.zip › Supplementary_File_S3.xlsx]

## Sheet: S1
Table S3. A summary of the available data regarding the global distribution of cystic echinococcosis, available from Deplazes P. et al., 2017. The stated incidence and prevalence values are the most recent values representative of their respective countries. Note that countries where the common etiological agent is unknown are marked with Echinococcus spp.; this refers to members of this species …
				Global Distribution of Cystic Echinococcosis
Continent	Geographical Location	Strains Discovered in Region	Species	Latest Prevalence Available (Year) until 2017	Latest Incidence Available (Year) until 2017
North America	United States	E. granulosus E. canadensis	Sheep	1.6-8.2% (1982)
			Swine	0.9-6% (1960)
			Moose	39% (2014)
			Deer	1.3% (1970)
			Cattle	1% (1956)
			Wolves	30% (2013)
			Dogs	4-22% (2013)
			Mountain Goats	63% (2009)
			Coyotes	4% (1974)
			Humans		41 deaths between 1990 and 2007 (2012)
	Canada	E. granulosus E. canadensis	Moose	42-27% (2013)
			Reindeer	1-21% (2013)
			Wolves	30% (2016)
			Coyotes	0.5-9% (1978)
			Humans		0.72-1.4/1,000,000 (2015)
	Mexico	E. intermedius E. ortleppi E. oligartha	Swine	5% (2015)
			Cattle	0.1% (2014)
			Dogs	0.49-0.85% (2014)
			Humans	0.75% of 401 people (2007)
Central America	Haiti	Echinococcus spp.	Swine	5.2% (2007)
			Sheep	2.1% (2007)
			Goats	0.9% (2007)
			Dogs	25% (2007)
South America	Argentina	E. granulosus E. ortleppi E. intermedius	Sheep	3% (2011)
			Swine	1.6% (2011)
			Cattle	2.9% (2011)
			Dogs	12.4% (2010)
			Humans	7.1% (2014)	0.95/100,000 (2010)
	Brazil	E. granulosus E. ortleppi E. intermedius	Cattle	12% (2008)
			Sheep	17% (2008)
			Dogs	11% (2008)
			Humans		1.1-3.3/100,000 (2013)
	Chile	E. granulosus E. intermedius	Cattle	19% (2014)
			Sheep	3% (2014)
			Swine	0,01% (2014)
			Horse	2.3% (2014)
			Goats	3% (2014)
			Humans		1.4-5/100,000 (2015)
	Peru	E. granulosus E. intermedius	Cattle	3.61-6.12% (2015)
			Sheep	6.55-10.44% (2015)
			Dogs	46% (1999)
			Humans
	Uruguay	E. granulosus	Cattle	3.9-7.05% (2015)
			Sheep	2.2-5.9% (2015)
			Dogs	4.3% (2010)
			Humans		1.3-3.8/100,000 (2015)
	Bolivia	E. granulosus	Humans	18.8% (2011)
	Equador	E. granulosus	Cattle	0.12% (2012)
			Swine	0.5% (2012)
Western and Northern Europe	Iceland	E. equinus		Declared Free of Transmission (2010)
	United Kingdom	E. granulosus E. equinus	Sheep	10.4% (2001)
			Humans		0.4-2.5/100,000 (1993)
	Ireland	E. equinus		Declared Free of Transmission (2003)
	Scandinavia	E. canadensis	Deer	1.2-1.6% (2015)
			Wolves	10-46% (2015)
			Humans	1 case diagnosed since the 1960s (2017)
Central Europe	Austria	E. ortleppi E. canadensis	Swine	1 case report declared (2017)
			Humans		0.4/100,000 (2009)
	Germany	E. ortleppi E. canadensis	Swine	1 case report declared (2017)
			Humans		0.05/100,000 (2015)
	Switzerland	E. ortleppi E. canadensis E. granulosus	Sheep	1 case report declared (2017)
	Czech Republic	Echinococcus spp.	Cattle	0.25%, considered sporadic (2014)
			Sheep
			Swine
	Netherlands	Echinococcus spp.	Humans		0.2/100,000 (2013)
Eastern Europe	Estonia	E. granulosus E. canadensis	Cattle	0.002% (2015)
			Swine	0.0009% (2015)
			Deer	0.1% (2015)
			Moose	0.8% (2008)
	Latvia	E. canadensis	Domestic Animals	<0.2% (2015)
			Humans		0.27-0.34/100,000 (2015)
	Lithuania	E. intermedius	Swine	13.2% (2009)
			Humans		1.11-1.15/100,000 (2015)
	Poland	E. granulosus E. intermedius	Cattle	0.007% (1998)
			Sheep	18.7% (1998)
			Swine	4.1% (2015)
			Humans		0.07-0.09/100,000 (2015)
	Ukraine	Echinococcus spp.	Cattle	2.4-3.3% (2012)
			Sheep	12.2-21.3% (2015)
			Swine	2.7-3.1% (2013)
			Wolves	6.25% (2011)
			Dogs	10.9% (2007)
			Wild Boars	5.2% (2013)
			Deer	0.7% (2013)
			Humans		0.36/100,000 (2015)
	Belarus	E. granulosus	Cattle	0.15% (2002)
			Sheep	0.7-1.2% (2002)
			Swine	6-7% (2002)
			Dogs	5-6% (2002)
			Humans		0.1/100,000 (2012)
	Slovakia	Echinococcus spp.	Swine	0.08% (2009)
	Moldova	E. granulosus	Cattle	59.3% (2016)
			Sheep	61.9% (2016)
			Swine	0% (2016)
			Humans		4.9/100,000 (2013)
Southern Europe	Portugal	E. granulosus E. intermedius	Swine	8-11% (2014)
			Small Ruminants	30% (2014)
			Dogs	7-12% (2014)
			Humans		3.2/100,000 (2010)
	Spain	E. granulosus E. equinus E. ortleppi	Sheep	0.1-20% (2008)
			Dogs	8% (2006)
			Wolves	15% (2006)
			Humans		1.1-3.4/100,000 (2008)
	France	E. granulosus E. ortleppi E. intermedius	Cattle	0.13% (1995)
			Sheep	0.42% (1995)
			Swine	0.009% (1995)
			Dogs	1.2% (2014)
			Humans		1.3/100,000 (2013)
	Italy	E. granulosus E. equinus E. ortleppi E. intermedius	Cattle	0.9-62.4% (2006)
			Sheep	0.3-67.6% (2006)
			Wild Boar	3.7% (2008)
			Dogs	<6% (2011)
			Wolves	5.9-15% (2015)
			Humans		0.36-6.8/100,000 (2014)
	Greece	E. granulosus E. intermedius	Cattle	82% (2003)
			Sheep	80% (2003)
			Goat	24% (2003)
			Swine	5% (2003)
			Dogs	50.4% sheepdogs, 26.9% sentinel dogs, 19.2% hunting dogs, 9.3% stray dogs, 0-1% pets (2003)
			Humans		0.25/100,000 (2010)
	Cyprus	Echinococcus spp.	Livestock	0% in Greek sector, 40% in Northern Cyprus (abandoned control program) (2000)
			Humans		0-8/100,000 (2000)
Southeastern Central Europe	Romania	E. granulosus E. intermedius	Cattle	29-34.4% (2014)
			Sheep	47.1-54.7% (2014)
			Wild Boar	12.4% (2014)
			Deer	9.5% (2014)
			Humans		3.1-3.4/100,000 (2013)
	Bulgaria	E. granulosus	Cattle	5.1% (2004)
			Sheep	7.0% (2004)
			Swine	0.1% (2004)
			Goat	10.5% (2004)
			Humans		3.88-9.27/100,000 (2017)
	Slovenia	Echinococcus spp.	Cattle	<0.1% (2011)
			Swine	<0.1% (2011)
			Humans		0.29/100,000 (2015)
	Serbia	E. granulosus	Cattle	2% (2012)
			Sheep	1-14% (2012)
			Swine	4-9% (2012)
			Humans		0.38-0.63/100,000 (2012)
	Croatia	Echinococcus spp.	Cattle	10-40% (2002)
			Sheep	40-80% (2002)
			Swine	30% (2002)
			Dogs	14% (2002)
			Wild Boars	2 of 47 (2002)
			Humans		0.23-0.81/100,000 (2017)
	Bosnia and Herzegovina	Echinococcus spp.	Cattle	22% (2014)
			Sheep	65% (2014)
			Humans		0.32-1.06/100,000 (2017)
	Kosovo	E. granulosus	Cattle	72% (2010)
			Dogs	1.3% (2011)
			Humans		2.7/100,000 (2017)
	Albania	E. granulosus	Cattle	22.2% (1997)
			Sheep	27.8% (1997)
			Livestock	5-75% (2011)
			Humans		1.5/100,000 (2014)
	Macedonia	Echinococcus spp.	Humans		0.3-1.89/100,000 (2017)
	Hungary	Echinococcus spp.	Humans		0.05-0.13/100,000 (2017)
North Asia	Russia	E. granulosus E. intermedius E. canadensis	Cattle	20-30% (2012)
			Sheep	20-30% (2012)
			Swine	3.5-11% (2010)
			Reindeer	6-12% (2012)
			Dogs	Up to 70% (2013)
			Wolves	61% (2012)
			Humans		<6/100,000 (2016)
Caucasus and Central Asia	Kazakhstan	E. granulosus E. intermedius	Cattle	21.3% (2015)
			Sheep	19.3% (2012)
			Swine	21.3% (2015)
			Humans		0.6-10.9/100,000 (2015)
	Kyrgyzstan	E. granulosus E. equinus E. canadensis	Sheep	64.2% (2009)
			Humans		7-36.4/100,000 (2015)
	Armenia	E. granulosus	Sheep	50% (2013)
			Humans		2.1-12.4/100,000 (2011)
	Uzbekistan	Echinococcus spp.	Cattle	24% (2015)
			Sheep	18% (2012)
			Swine	8% (2015)
			Humans		1000 (2002)
	Tadjikistan	Echinococcus spp.	Sheep	7-50% (2004)
			Humans		1875 (2004)
	Georgia	Echinococcus spp.	Humans		1.5/100,000 (2015)
	Azerbaijan	Echinococcus spp.	Humans		0.93/100,000 (2017)
Middle East	Iran	E. granulosus	Cattle	1.3-40.1% (2014)
			Sheep	1.3-74.4% (2014)
			Goats	0.4-37.8% (2014)
			Buffaloes	4.3-31.9% (2014)
			Camels	8.8-35.5% (2014)
			Donkeys	2% (2014)
			Humans		0.61-2.6/100,000 (2013)
	Iraq	E. granulosus	Cattle	0.5-10.9% (2012)
			Sheep	2-15% (2012)
			Goats	0.5-6.3% (2012)
			Dogs	24.3% (1998)
			Humans		2/100,000 (2014)
	Jordan	E. granulosus	Cattle	0.9% (1995)
			Sheep	12.9% (1995)
			Goats	12.7% (1995)
			Camels	44.9% (1998)
			Dogs	29.5% (2003)
			Donkeys	16.9% (2000)
			Humans		2.9/100,000 (1995)
	Oman	E. granulosus	Cattle	0.6% (2015)
			Sheep	0.07% (2015)
			Goats	0.03% (2015)
			Camels	5.3% (2015)
			Humans
	Palestine/Israel	E. granulosus	Sheep	9% (2009)
			Goats	5.3% (1998)
			Dogs	18.3% (2015)
			Humans		1.2-3.1/100,000 (2015)
	Turkey	E. granulosus E. intermedius	Cattle	33.9% (2010)
			Sheep	46.4% (2013)
			Goats	22.1% (2003)
			Buffaloes	10.2% (2011)
			Humans		6.4/100,000 (2009)
	Yemen	E. granulosus	Humans		796 cases between 2001-2008 (2012)
	Saudi Arabia	E. granulosus	Cattle	8.3% (2010)
			Sheep	12.6% (2010)
			Goats	6.6% (2010)
			Camels	32.9% (2010)
			Humans
	Lebanon	E. granulosus	Cattle	>41% (2014)
			Sheep	6.6% (2014)
			Dogs	17-32.9% (2014)
			Humans		3.8/100,000 (1977)
	Syria	E. granulosus	Livestock	5-17% (2010)
			Dogs	9-15% (2010)
	Qatar	E. granulosus	Humans		32 patients between 2000-2013, only 3 were Qataris (2014)
South Asia	Afghanistan	E. intermedius	Cattle	5.2% (2010)
			Sheep	7.5% (2010)
			Goats	5.5% (2010)
			Camels	17.3% (2010)
			Buffaloes	7.2% (2010)
	Pakistan	E. granulosus	Humans		0.03/100,000 (2015)
	India	E. granulosus E. ortleppi E. intermedius	Dogs	3.5-33% (2005)
			Humans		1.878/100,000 (2014)
	Bhutan	E. granulosus	Cattle	9% (2017)
			Yaks	26% (2017)
			Swine	0% (2017)
			Humans		1/100,000 (2017)
	Nepal	E. granulosus	Sheep	8% (2006)
			Goats	3% (2006)
			Swine	7% (2006)
			Buffaloes	12-26% (2006)
			Dogs	17.6% (2006)
			Humans		145 (2014)
	Bangladesh	E. granulosus	Cattle	30% (2010)
			Sheep	17% (2010)
			Goats	36% (2010)
			Buffaloes	9% (2010)
			Dogs	Up to 76% (1980)
			Humans		130 between 2002-2011
East Asia	China - Heilongjiang	E. granulosus E. intermedius E. canadensis	Humans		0.7/100,000 (2015)
	China - Gansu	E. granulosus	Livestock	39.9% (2008)
			Humans		1.2-10.1/100,000 (2012)
	China - Ningxia	E. granulosus	Livestock	34.05% (2014)
			Humans		4.2-6.6/100,000 (2013)
	China - Sichuan	E. granulosus E. intermedius	Livestock	41.7% (2009)
			Humans		4.7/100,000 (2010)
	China - Qinghai	E. granulosus	Livestock	54.7% (2009)
			Humans		10.1/100,000 (2015)
	China - Xingjiang	E. granulosus	Livestock	26% (2015)
			Humans		6.5/100,000 (2014)
	China - Nei Mongol	E. granulosus	Sheep	31.5% (2008)
			Humans		0.2-0.5/100,000 (2013)
	Tibet	Echinococcus spp.	Livestock	61% (2008)
			Humans		32/100,000 (2015)
	Mongolia	E. granulosus E. intermedius E. canadensis	Livestock	0.0-13.3% (2014)
	Korea	E. granulosus	Humans		33 cases in literature, 31 considered imported (2014)
	Japan	E. granulosus	Cattle	1.8% (2011)
Southeast Asia	Indonesia	Sporadic cases in humans and animals (2009)
	Vietnam
	Philippines
	Malaysia
	Thailand
	Lao PDR
Oceania	Australia	E. granulosus	Livestock	Scarce reports (2014)
			Dogs
			Humans
	New Zealand	Declared provisionally free of Cystic Echinococcosis (2002)
	Tasmania	E. granulosus	Cattle	Scarce reports (2014)
			Dogs
			Humans		No new cases (2013)
North Africa	Morocco	E. granulosus	Cattle	37.6-42.9% (2015)
			Sheep	10.9-31.65% (2015)
			Goats	1.88% (2006)
			Camels	12% (2006)
			Dogs	48.4-58.8% (2015)
			Equines	17.8% (2006)
			Humans		5.2-11.9 (2012)
	Algeria	E. granulosus E. intermedius	Cattle	25.6-89.7% (2014)
			Sheep	78% (2013)
			Camels	25% (2003)
			Dogs	15.5-42% (2009)
			Humans		1.3-2.1/100,000 (2013)
	Tunisia	E. granulosus E. equinus E. intermedius	Cattle	8.56% (2014)
			Sheep	16.4% (2014)
			Goats	2.8% (2014)
			Camels	5.9% (2014)
			Wolves	9.7% (2014)
			Equines	8.4% (2014)
			Wild Boars	18.8% (2014)
			Humans		12.6/100,000 (2015)
	Libya	E. granulosus E. intermedius	Cattle	28.57% (2014)
			Sheep	55.9% (2014)
			Goats	40% (2014)
			Camels	>35% (1998)
			Dogs	26-35% (2005)
			Humans		4.2/100,000 (2002)
	Egypt	E. granulosus E. equinus E. intermedius	Cattle	12.7% (2014)
			Sheep	7.8% (2014)
			Goats	13% (2014)
			Swine	4.46% (2013)
			Camels	18.9% (2014)
			Equines	14.1% (2014)
			Buffaloes	1.4% (2013)
			Humans		0.2-2/100,000 (2004)
Sub-Saharan Africa	Mauritania	E. intermedius	Cattle	5.5% (2011)
			Sheep	6.5% (2011)
			Camels	30.1% (2011)
			Dogs	14% (2011)
			Humans		1.6/100,000 (2011)
	Mali	E. intermedius	Dogs	1/118 (2016)
			Camels	9.1% (1992)
			Humans	Case studies (2002)
	Chad	Echinococcus spp.	Livestock	0.8% (1969)
			Camels	37.5% (1969)
			Dogs	3.7% (1969)
	Niger	Echinococcus spp.	Humans	Case studies (1991)
	Sudan	E. intermedius	Livestock	6.1-7.6% (2010)
			Dogs	3-51% (1986)
			Camels	29.7-61.4% (2010, 2011)
			Humans	0.33% (2004)	Approximate incidence 0.0011-0.005/100,000 (2004)
East Africa	South Sudan	E. granulosus E. intermedius	Livestock	5.1% (2010)
			Humans	1.3-2% (1996)	Approximate incidence 0.001-1/100,000 (1996)
	Ethiopia	E. granulosus E. intermedius	Livestock	24.2-39.8% (2011, 2015)
			Camels	18.3% (2011)
			Humans	0.2-1.2% (1981, 1993)	Approximate incidence 0.0011-0.01/100,000 (1981, 1993)
	Somalia	E. intermedius	Livestock	0.6% (1984)
			Camels	14.8% (1984)
			Humans	Case studies (1975)
	Kenya	E. granulosus E. intermedius E. felidis	Livestock	1.8-10.2% (2012, 2014)
			Camels	6.9% (2014)
			Humans		10/100,000 (2009)
	Uganda	E. granulosus E. felidis	Cattle	0.8-20% (1975)
			Sheep	12.5% (2014)
			Humans	Case studies (1975)
	Eritrea	Echinococcus spp.	Goats	3.4% (2014)
	Rwanda	Echinococcus spp.	Humans	Case studies (1975)
	Tanzania	Echinococcus spp.	Livestock	4.6% (2009)
			Humans		10/100,000 (2010)
West and Central Africa	Nigeria	Echinococcus spp.	Livestock	0.03-32.6% (1985-1989)
			Camels	56.4% (1980)
			Humans	Case studies (1980)
	Burkina Faso	Echinococcus spp.	Livestock	0.0008% (2000)
	Cameroon	Echinococcus spp.	Cattle	0.5% (1969)
			Humans	Case studies (2013)
	Central African Republic	Echinococcus spp.	Livestock	0.5% (1969)
	Democratic Republic of Congo	Echinococcus spp.	Livestock	0% (1990)
			Humans	Case studies (1958)
	Senegal	Echinococcus spp.	Humans	Case studies (1989)
	Ivory Coast	Echinococcus spp.	Humans	Case studies (1978)
	Ghana	E. intermedius	Humans	Case studies (1992)
Southern Africa	Angola	Echinococcus spp.	Humans	Case studies (2010)
	Botswana	Echinococcus spp.	Humans	Case studies (2004)
	Zambia	E. ortleppi	Cattle	2.5% (2013)
			Humans		9/100,000 (2013)
	Mozambique	Echinococcus spp.	Humans	Case studies (2007)
	Zimbabwe	Echinococcus spp.	Humans	Case studies (2007)
	Namibia	E. ortleppi E. felidis	Humans	Case studies (1992)
	Swaziland	Echinococcus spp.	Cattle	10% (1977)
	South Africa	E. granulosus E. intermedius E. felidis	Livestock	1.3-5.2% (1966)
			Humans		0.3/100,000 (2011)
